# Supplementary material for: Lack of Association Between qacE and qacE∆1 Gene Variants and Sodium Hypochlorite Resistance in Clinical Isolates of ESBL- and Carbapenemase-Producing Klebsiella spp. and Enterobacter spp., from Gaborone, Botswana
Source: Antibiotics (Basel). 2025 Jun 30;14(7):662. doi: 10.3390/antibiotics14070662 (PMC12291931; doi:10.3390/antibiotics14070662)
Supplement: Supplementary file 1 [file antibiotics-14-00662-s001.zip]

Archive with 1 entries (1 files):
- antibiotics-3542670-supplementary.pdf
